# Supplementary material for: Chemoresistance in Pancreatic Cancer: The Role of Adipose-Derived Mesenchymal Stem Cells and Key Resistance Genes
Source: Int J Mol Sci. 2025 Jan 4;26(1):390. doi: 10.3390/ijms26010390 (PMC11720846; doi:10.3390/ijms26010390)
Supplement: Supplementary file 1 [file ijms-26-00390-s001.zip]

Archive with 2 entries (2 files):
- ijms-3260380-supplementary figures and table.pdf
- ijms-3260380-supplementary.pdf
